# Supplementary material for: Detection and Distribution of Viruses Infecting Garlic Crops in Australia
Source: Plants (Basel). 2021 May 19;10(5):1013. doi: 10.3390/plants10051013 (PMC8160985; doi:10.3390/plants10051013)
Supplement: Supplementary file 1 [file plants-10-01013-s001.zip]

Archive with 1 entries (1 files):
- plants-1197031-supplementary.pdf
